# Supplementary material for: Mutant IDH1 Differently Affects Redox State and Metabolism in Glial Cells of Normal and Tumor Origin
Source: Cancers (Basel). 2019 Dec 16;11(12):2028. doi: 10.3390/cancers11122028 (PMC6966450; doi:10.3390/cancers11122028)
Supplement: Supplementary file 1 [file cancers-11-02028-s001.zip]

Archive with 2 entries (2 files):
- cancers-625050-revised-supplementary Figures and western blot figures.pdf
- cancers-625050-revised-supplementary tables.pdf
